# Supplementary material for: The Global Trends and Advances in Oral Microbiome Research on Oral Squamous Cell Carcinoma: A Systematic Review
Source: Microorganisms. 2025 Feb 8;13(2):373. doi: 10.3390/microorganisms13020373 (PMC11858510; doi:10.3390/microorganisms13020373)
Supplement: Supplementary file 1 [file microorganisms-13-00373-s001.zip]

Archive with 1 entries (1 files):
- microorganisms-3458491-supplementary.pdf
